# Supplementary material for: Long-Term Effects of Vegetative-Propagation-Mediated TuMV-ZR Transmission on Yield, Quality, and Stress Resistance in Pseudostellaria heterophylla
Source: Pathogens. 2025 Apr 5;14(4):353. doi: 10.3390/pathogens14040353 (PMC12030326; doi:10.3390/pathogens14040353)
Supplement: Supplementary file 1 [file pathogens-14-00353-s001.zip]

Archive with 1 entries (1 files):
- pathogens-3484211-supplementary.pdf
